# Supplementary material for: Resistome phylodynamics of multidrug-resistant Shigella isolated from diarrheal patients
Source: Microbiol Spectr. 2024 Nov 29;13(1):e01635-24. doi: 10.1128/spectrum.01635-24 (PMC11705805; doi:10.1128/spectrum.01635-24)
Supplement: Supplemental material — Antimicrobial Susceptibility Test (AST) results. [file spectrum.01635-24-s0001.xlsx]

## Sheet: S1
Supplementary file S1: Antimicrobial Susceptibility Test (Disc Diffusion) results. The full names of the antimicrobials and the respective drug generations were mentioned in the rightmost panel.
Disc Diffusion Test Results																																Antibiotics
Drug Classes		Species	Cephalosporins							Fluroquinolone					Tetracycline		Carbapenem	Macrolides			Monobactum	Aminoglycosides				Aminopenicillin			Phenicols	Sulfonamides Trimethoprim		Abbreviations	Antibiotics	Family
Generation			1st	2nd		3rd				1st		2nd		3rd	1st	2nd	1st	1st	2nd		1st	1st		2nd	3rd	3rd			NA	NA		CF	Cefaclor	1st Generation Cephalosporin
S.NO	Strain	Shigella	CF(30µg )	FOX(30µg )	CXM(30µg )	CTX (30µg )	CRO (30µg )	CAZ (30µg )	CFM(5µg )	NOR(10µg )	NA(30µg )	OFX(5µg )	CIP(5µg )	LEV(5µg )	TE(30µg )	D0(30µg )	IPM (10µg )	EM(15µg )	CLR(15µg )	AZM(15µg )	ATM(30µg )	K(30µg )	S(10µg )	CN(10µg )	AK(30µg )	AMP(10µg )	MEL(25µg )	AMC(30µg )	C(30µg )	SXT(25µg )		CXM	Cefuroxime	2nd Generation Cephalosporin
1	Z12966	flexneri	7	7	18	20	28	25	15	15	20	18	21	20	18	19	20	7	7	7	13	13	7	16	14	7	15	10	23	14		FOX	Cefoxitin	2nd Generation Cephalosporin
2	Z13032	flexneri	7	7	7	7	7	12	7	7	7	8	7	12	7	9	26	7	7	7	9	11	7	15	13	7	7	7	8	16		CTX	Cefotaxime	3rd Generation Cephalosporin
3	Z13145	flexneri	12	7	13	26	25	27+	19+	7	7	9	7	9	7	7	30	7	7	16	24	16	7	15	15	15	30*	20	26	15		CRO	Ceftriaxone	3rd Generation Cephalosporin
4	K13242	flexneri	10	7	13	26	26	23	20	7	7	7	7	7	7	7	30	7	7	14	25	14	7	16	14	16	24*	20	23	14		CAZ	Ceftazidime	3rd Generation Cephalosporin
5	Z12947	sonnei	7	9	7	7	9+	15	10	7	7	7	9	8	12	17	22	7	7	7	13	15	7	12	15	7	22	18	18	7		CFM	Cefixime	3rd Generation Cephalosporin
6	Z12965	sonnei	9	9	14	26	30	28	22	7	7	9	7	11	16	16	27	7	7	7	25	13	7	12	14	15	22*	18	22	16		CIP	Ciprofloxacin	Fluroquinolone
7	Z13154	sonnei	7	7	14	7	7	7	11	7	7	7	7	9	16	16	26	7	7	7	13	12	7	12	12	7	11	13	19	7		OFX	Ofloxacin	Fluroquinolone
8	Z13254	sonnei	7	7	7	7	7	15	15	7	7	7	10	9	18	17	25	7	7	7	16	11	7	12	13	7	11	13	22	7		NOR	Norfloxacine	Fluroquinolone
9	Z12931	boydii	7	9	21	26	27	25	19	7	7	7	25	9	7	7	16	7	7	7	24	14	7	20	14	11	7	13	25	19		LEV	Levofloxacin	Fluroquinolone
10	Z12985	boydii	11	7	18	22	25+	22	19	16	9	18	15	18	17	16	30	7	7	16	24	15	7	14	12	14	20	20+	22	13		NA	Nalidixic Acid	Fluroquinolone
11	Z12959	boydii	7	7	13	22	28	22	11	8	7	10	12	12	18	17	20	7	7	7	24	12	7	15	13	7	10	13	19	7		CLR	Clarithromycin	Macrolides
																																AZM	Azithromycin	Macrolides
Drug Classes		Species	Cephalosporins							Fluroquinolone					Tetracycline		Carbapenem	Macrolides			Monobactum	Aminoglycosides				Aminopenicillin			Phenicols	Sulfonamides Trimethoprim		EM	Erythromycin	Macrolides
Generations			1st	2nd		3rd				1st		2nd		3rd	1st	2nd	1st	1st	2nd		1st	1st		2nd	3rd	3rd			NA	NA		D0	Doxycycline	Tetracycline
S.NO	Strain	Shigella	CF(30µg )	FOX(30µg )	CXM(30µg )	CTX (30µg )	CRO (30µg )	CAZ (30µg )	CFM(5µg )	NOR(10µg )	NA(30µg )	OFX(5µg )	CIP(5µg )	LEV(5µg )	TE(30µg )	D0(30µg )	IPM (10µg )	EM(15µg )	CLR(15µg )	AZM(15µg )	ATM(30µg )	K(30µg )	S(10µg )	CN(10µg )	AK(30µg )	AMP(10µg )	MEL(25µg )	AMC(30µg )	C(30µg )	SXT(25µg )		TE	Tetracycline	Tetracycline
1	Z12966	flexneri	R	R	S	R	S	S	R	R	S	S	S	S	S	S	I	R	R	R	S	R	R	S	R	R	S	R	S	I		K	Kanamycin	Aminoglycosides
2	Z13032	flexneri	R	R	R	R	R	R	R	R	R	R	R	R	R	R	S	R	R	R	R	R	R	S	R	R	R	R	R	S		S	Streptomycin	Aminoglycosides
3	Z13145	flexneri	R	R	R	S	S	S	S	R	R	R	R	R	R	R	S	R	R	S	S	I	R	S	I	S	S	S	S	I		AK	Amikacin	Aminoglycosides
4	K13242	flexneri	R	R	R	S	S	S	S	R	R	R	R	R	R	R	S	R	R	R	S	I	R	S	R	S	S	S	S	I		CN	Gentamycin	Aminoglycosides
5	Z12947	sonnei	R	R	R	R	R	R	R	R	R	R	R	R	I	S	I	R	R	R	R	I	R	R	I	R	S	S	S	R		AMP	Ampicillin	Aminopenicillin
6	Z12965	sonnei	R	R	R	S	S	S	S	R	R	R	R	R	S	S	S	R	R	R	S	R	R	R	R	S	S	S	S	S		MEL	Mecillinam	Amidinopenicillin
7	Z13154	sonnei	R	R	R	R	R	R	R	R	R	R	R	R	S	S	S	R	R	R	I	R	R	R	R	R	R	R	S	R		AMC	Amoxicillin+ Clavulanic acid	Aminopenicillin
8	Z13254	sonnei	R	R	R	R	R	R	R	R	R	R	R	R	S	S	S	R	R	R	R	R	R	R	R	R	R	R	S	R		AML	Amoxicillin+ Clavulanic acid	Aminopenicillin
9	Z12931	boydii	R	R	S	S	S	S	S	R	R	R	S	R	R	R	R	R	R	R	I	I	R	S	R	R	R	R	S	R		ATM	Aztreonam	Monobactum
10	Z12985	boydii	R	R	S	R	S	S	S	I	R	S	R	S	S	S	S	R	R	S	S	I	R	R	R	S	S	S	S	R		SXT	Trimethoprim Sulfamethoxazole	Sulfonamides Trimethoprim
11	Z12959	boydii	R	R	R	R	S	S	R	R	R	R	R	R	S	S	I	R	R	R	S	R	R	S	R	R	R	R	S	R		IPM	Imipenem	Carbapenem
																																C	Chloramphenicol	Phenicols
